# Supplementary material for: Intergroup Biases in Fear-induced Aggression
Source: Front Psychol. 2017 Jan 24;8:49. doi: 10.3389/fpsyg.2017.00049 (PMC5258755; doi:10.3389/fpsyg.2017.00049)
Supplement: SUPPLEMENTARY DATA SHEET 1 — |Raw data. [file Data_Sheet_1.XLSX]

## Sheet: Sheet1
Male	CndIN	Attack	Version	InID	OutID	PtnChoice	q2	q9	q22	q24
1	0	0	2	3.625	3.875	3	1	3	4	7
0	1	0	1	4.75	5.125	.	3	5	2	7
1	1	1	1	2.125	2.375	.	7	1	7	7
1	0	1	2	6.625	4.75	1	7	7	7	7
0	1	0	2	4.375	4.5	3	3	1	3	5
0	1	1	2	5.875	4.75	3	6	5	5	7
1	0	0	2	5.25	5	3	1	1	1	4
0	1	0	2	2.375	3.75	3	5	5	3	7
1	1	0	2	4.25	4.125	3	3	3	3	7
1	1	0	2	6.125	4.25	3	5	3	3	7
1	1	0	2	4.875	4.375	3	3	3	3	7
1	1	0	2	5.125	5	1	5	5	5	7
1	1	0	2	5.75	5.25	3	2	2	1	7
1	0	0	2	4.625	4.5	3	6	7	5	7
0	0	1	2	5.875	6.125	3	3	1	6	7
0	1	0	2	5.5	4.875	3	3	3	5	5
1	0	0	2	3.375	4	1	3	3	1	7
1	0	1	2	3.75	4	3	1	1	7	7
1	0	0	2	3.875	3.5	3	1	5	3	7
1	1	0	2	4	4.375	3	1	2	2	7
1	1	0	2	4.125	4	3	2	2	2	7
1	1	1	2	4.75	4.125	3	7	5	6	7
1	0	0	2	8	7.5	3	7	7	5	6
1	1	1	2	6.375	6.75	3	5	5	6	7
0	1	0	2	5.625	5	3	6	5	3	7
0	1	0	2	3.25	4.25	3	4	4	4	6
1	1	0	2	4.75	4	3	5	5	3	7
1	0	0	2	5.375	5.5	3	3	3	1	6
0	1	0	2	4.5	4.875	1	5	6	3	6
1	0	0	2	6.25	5.875	2	2	2	2	7
1	0	0	2	5.375	4.625	3	7	7	2	7
1	0	0	2	4.25	3.5	2	5	5	5	7
0	1	0	2	2.375	3.875	3	5	5	3	6
0	0	0	2	4.75	4.5	3	5	5	5	7
1	0	1	2	4.375	4.125	3	7	5	7	7
1	0	1	2	3.875	4	3	6	5	5	7
0	1	0	2	5.375	4.875	3	3	3	2	7
0	1	0	1	4.625	3.125	.	6	7	5	7
0	1	0	2	3.625	3.25	3	2	2	1	7
1	1	0	2	5.625	6	3	4	3	2	7
1	0	0	2	1.75	2	3	3	3	5	7
1	0	1	2	3.5	3.75	3	6	5	7	6
0	0	0	2	5.25	4.75	3	4	3	3	7
1	1	1	2	5.375	4.5	1	5	3	5	7
0	1	0	2	4.75	4.125	3	6	6	2	6
1	0	0	2	2.125	2.625	3	3	5	5	7
0	1	0	2	2.875	4.125	3	1	1	5	7
0	0	0	1	4.25	4	.	5	5	5	7
0	1	0	2	8.25	5.75	3	1	4	1	7
0	0	0	2	4.125	3.375	3	5	6	5	7
0	0	0	2	4.5	4.875	1	5	5	2	6
1	1	1	1	4	3.125	.	7	5	7	7
0	0	0	2	1.875	3.125	3	7	5	5	7
0	1	0	2	5.25	5.5	3	2	5	3	7
0	0	0	2	4.5	4.875	3	1	1	3	7
1	1	0	1	5.125	4.75	.	5	5	3	7
1	1	0	1	4.125	2.75	.	5	5	2	7
0	1	0	2	5.25	4	3	3	2	3	7
1	0	1	1	2.25	2.75	.	6	6	6	6
0	1	0	2	4.875	3	3	5	4	4	7
1	0	0	2	2.875	4.625	3	3	1	3	7
0	0	0	2	4.25	4	3	1	1	2	5
0	0	0	2	6	4.75	3	6	7	7	7
1	0	0	2	4.875	4.875	3	5	3	5	7
0	1	0	2	4.5	4	3	5	6	3	7
1	1	0	2	4	4.625	3	5	1	1	7
1	0	0	1	3	3	.	5	6	5	7
0	0	0	2	3.5	4.25	3	1	2	1	7
1	0	0	2	5.875	4.375	1	5	6	5	6
1	1	1	1	3.75	3.75	.	5	5	6	7
1	0	1	2	1.25	1.375	3	6	6	7	4
1	1	1	2	1.125	1	3	7	7	5	5
0	0	0	2	1.625	4	3	2	1	1	7
1	0	0	2	4.375	5	3	2	2	3	7
1	0	0	2	3.625	3.75	1	5	5	3	7
1	1	0	2	5.25	5	3	3	2	3	7
0	1	0	2	4	5.125	1	6	6	2	7
1	1	0	2	4.875	4.75	3	5	5	3	7
1	0	1	2	3.25	2.625	3	1	4	7	3
0	1	0	1	6.375	3.125	.	5	4	5	7
0	0	0	2	5.75	5	3	5	4	3	7
1	1	1	1	2.25	2.125	.	7	7	7	7
1	0	0	1	3	4.25	.	5	6	6	7
0	1	0	2	4.5	4.75	3	5	5	4	6
0	0	0	2	3.75	5.25	3	3	3	1	5
0	1	0	2	4.5	4.875	3	1	1	1	7
1	1	0	2	4.75	4.625	3	5	4	3	7
1	1	1	2	4.875	4.625	3	3	5	6	7
1	0	0	2	5	5.25	3	2	2	3	7
1	1	0	1	4.5	4.125	.	1	1	3	7
0	1	0	2	4	3.875	3	5	6	3	7
0	1	0	2	4.25	4.5	3	5	5	3	7
1	0	1	1	4.375	4.75	.	2	2	6	7
1	1	0	2	7.375	5	1	5	3	3	7
1	0	0	2	3.625	3.875	3	5	5	3	7
0	0	0	2	5.125	3.375	1	3	3	2	7
0	0	0	2	5.25	5	3	5	5	4	7
0	1	0	2	4.125	3.125	1	3	3	5	6
1	1	1	2	4.375	3.875	3	5	5	6	7
0	0	0	1	6.25	4.25	.	2	3	3	6
1	0	0	2	5.125	4	3	3	3	2	7
1	1	1	2	2	2.5	3	7	5	6	7
1	0	1	2	5.625	5.375	1	6	6	6	7
0	0	0	1	4	3.5	.	3	5	5	7
0	1	0	2	2.375	2	3	5	3	2	6
1	1	0	1	5	5	.	3	1	3	7
1	0	0	1	5.5	2.875	.	5	5	2	7
0	0	0	2	6.375	4.5	1	3	5	4	7
1	1	0	2	6.375	6.375	3	1	2	3	6
0	0	0	2	3.125	3.375	3	2	5	1	7
1	0	1	1	6.125	5	.	7	7	7	7
0	0	0	2	3	3.375	3	3	5	5	7
0	1	0	2	7	5.625	1	2	3	3	6
1	0	0	1	3.75	2.5	.	3	5	5	7
0	0	0	2	6.75	6.125	1	3	3	2	7
0	0	0	2	4.75	4.875	3	5	5	4	7
0	0	1	1	4	5	.	7	7	7	7
1	0	1	2	1.75	1.25	3	7	1	6	7
1	1	1	2	4	4.25	3	5	5	5	7
1	0	0	2	3.625	4.5	3	3	3	3	6
1	0	1	2	6.625	4.375	1	6	5	6	7
0	0	0	2	4.125	2.125	1	5	5	1	7
0	1	0	2	4.75	4.75	2	2	2	1	7
0	1	0	2	3.25	2.125	2	5	5	1	7
1	1	0	1	4.5	4.25	.	4	4	4	7
1	0	0	2	3.125	2.75	3	3	3	5	7
1	1	0	1	2.5	3.25	.	5	5	5	7
0	0	0	2	4.5	4	1	6	5	3	5
1	1	0	1	4.5	4.5	.	2	2	1	7
1	1	0	2	2.5	2	3	5	5	3	5
1	1	0	2	2.5	3.125	1	3	3	3	4
1	0	0	1	2.25	2.5	.	7	4	4	7
0	1	0	2	1.25	4.75	3	2	2	4	6
1	0	0	2	6	4.5	1	5	6	5	7
0	1	0	2	4.75	4.875	2	5	5	4	7
1	1	0	1	5	4.125	.	3	3	3	6
1	0	0	2	6.375	5.625	2	1	1	3	7
1	0	0	2	4.875	4.5	3	2	5	3	7
1	1	0	2	7.125	5.5	3	1	1	3	7
1	1	0	2	6.25	4.25	1	5	5	3	7
0	1	0	2	3.375	3.375	3	2	2	1	7
0	1	0	2	4.875	2	1	3	3	3	7
1	1	1	2	4.75	4.5	1	7	6	7	7
0	1	0	2	6	5.5	1	5	5	3	7
1	0	0	2	5.25	5.25	1	3	5	2	7
0	1	0	2	7	6.5	3	3	3	2	7
0	0	0	2	1.25	3.375	1	5	5	5	7
1	0	0	1	4.25	4.625	.	6	6	6	7
0	0	0	1	3.125	3.125	.	3	3	4	7
1	1	0	2	6.375	5.375	1	2	2	1	7
0	0	0	1	5.125	5	.	3	3	5	7
0	0	0	2	4.875	5.625	3	4	5	5	7
0	0	0	2	4.125	4	3	3	3	5	7
0	0	0	2	4.25	4.75	3	3	4	3	5
1	0	0	1	6.5	3.75	.	5	5	5	7
0	1	0	2	1.875	1.875	1	1	1	4	7
1	1	0	1	5.25	4	.	3	2	5	7
1	1	1	2	6.875	4.5	1	6	6	6	5
0	1	0	2	2.125	2.875	3	5	5	5	6
1	0	0	2	4.875	4.125	3	5	5	2	7
1	0	0	1	4.75	4.75	.	3	3	3	7
0	0	0	2	2.25	3	1	7	5	2	6
1	0	0	1	4.625	4.5	.	5	5	2	7
1	1	1	2	5.375	5.25	1	1	5	6	5
1	0	1	2	3.625	3.625	2	5	5	5	7
0	0	0	2	4.5	4.125	3	3	3	3	7
0	1	0	2	5.5	4.25	1	5	5	5	7
1	1	0	2	6.375	1.875	3	5	5	6	7
0	0	0	2	2	1.875	3	5	3	2	7
1	1	0	2	4.875	4.5	3	2	3	5	7
1	1	0	2	3.125	3.625	3	4	3	1	7
1	1	1	2	5.75	3.5	2	7	1	7	7
0	0	0	2	4.75	3.75	3	5	5	3	7
0	0	1	2	4.25	3.875	3	6	3	5	6
1	1	0	2	4.5	3.375	3	2	2	3	7
1	0	0	1	4.125	3.125	.	3	2	5	7
